# Supplementary material for: Physically Reshaped Silver Microplates Formed Monolayer Assemblies at Air/Water Interface as High-Performance SERS Substrates
Source: Sensors (Basel). 2026 Mar 19;26(6):1943. doi: 10.3390/s26061943 (PMC13030420; doi:10.3390/s26061943)
Supplement: Supplementary file 1 [file sensors-26-01943-s001.zip]

Archive with 2 entries (2 files):
- Supporting Information-revised version.pdf
- Video S1.mp4
